# Supplementary material for: Comparison of various methods for validity evaluation of QSAR models
Source: BMC Chem. 2022 Aug 23;16(1):63. doi: 10.1186/s13065-022-00856-4 (PMC9396839; doi:10.1186/s13065-022-00856-4)
Supplement: Supplementary file 1 — Additional file 1. Forty-four data sets (training and test sets) composed of experimental biological activity and corresponding calculated activity. [file 13065_2022_856_MOESM1_ESM.xlsx]

## Sheet: model 1,2
1,2,4-triazolyl 5-azaspiro [2.4]-heptanes, D3R antagonists
Sn		ex	pre 1	pre 2	AE1	AE2
1	Train	7.55	7.77	8.28	0.22	0.73
2	Train	7.38	7.76	7.65	0.38	0.27
3	Train	6.1	6.27	6.53	0.17	0.43
4	Train	8.26	8.32	8.06	0.06	0.2
5	Train	7.91	7.77	7.63	0.14	0.28
6	Train	9.2	8.98	8.74	0.22	0.46
7	Train	6.89	7.15	7.8	0.26	0.91
8	Train	7.05	7.05	7.06	0	0.01
9	Train	9.26	9.11	8.98	0.15	0.28
10	Train	7.38	7.21	7.07	0.17	0.31
11	Train	6.54	6.55	6.54	0.01	0
12	Train	9.04	8.52	8.11	0.52	0.93
13	Train	7.46	7.66	8.07	0.2	0.61
14	Train	7.7	7.76	7.95	0.06	0.25
15	Train	9.09	9.42	9.23	0.33	0.14
16	Train	8.49	8.68	8.64	0.19	0.15
17	Train	8.21	8.04	7.78	0.17	0.43
18	Train	7.14	7.13	6.82	0.01	0.32
19	Train	9.38	9.1	9	0.28	0.38
20	Train	9.8	9.82	9.88	0.02	0.08
21	Train	7.82	7.73	7.56	0.09	0.26
22	Train	9.5	9.67	9.49	0.17	0.01
23	Train	9.58	9.29	9.73	0.29	0.15
24	Train	10.17	10.21	10.19	0.04	0.02
25	Train	9.74	9.82	9.63	0.08	0.11
26	Train	8.93	9.09	9.13	0.16	0.2
27	Train	8.89	8.91	8.59	0.02	0.3
28	Train	8.48	8.39	8.53	0.09	0.05
29	Train	8.59	8.48	8.63	0.11	0.04
30	Train	8.84	8.99	8.87	0.15	0.03
31	Train	8.48	8.14	8.53	0.34	0.05
32	Train	8.66	8.87	8.93	0.21	0.27
33	Train	8.23	8.16	8.18	0.07	0.05
34	Train	7.94	7.78	7.87	0.16	0.07
35	Train	8.13	8	8.2	0.13	0.07
36	Train	8.78	8.92	8.83	0.14	0.05
37	Train	9.56	9.38	9.52	0.18	0.04
38	Train	9.47	9.73	9.33	0.26	0.14
39	Train	8.49	8.52	8.33	0.03	0.16
40	Test	8.4	8.47	8.94	0.07	0.54
41	Test	7.54	7.73	7.58	0.19	0.04
42	Test	6.62	6.86	6.98	0.24	0.36
43	Test	9.33	9.52	9.68	0.19	0.35
44	Test	9.68	9.38	10.01	0.3	0.33
45	Test	9.09	9.32	9.48	0.23	0.39
46	Test	8.7	8.3	8.21	0.4	0.49
47	Test	8.76	8.73	8.95	0.03	0.19
48	Test	8.06	7.75	7.74	0.31	0.32
49	Test	8.56	8.81	8.39	0.25	0.17

## Sheet: model 3
Pyrrolopyridazines as DGAT1 inhibitors
Sn		ex	pre	AE
1	Train	6.921	6.785	0.136
2	Train	6.62	6.709	0.089
3	Train	7.125	7.05	0.075
4	Train	6.959	6.689	0.27
5	Train	6.796	6.69	0.106
6	Train	6.658	6.709	0.051
7	Train	6.208	6.616	0.408
8	Train	5.602	5.652	0.05
9	Train	6.569	6.664	0.095
10	Train	7.092	6.619	0.473
11	Train	6.328	6.315	0.013
12	Train	6.538	6.491	0.047
13	Train	7.201	7.203	0.002
14	Train	6.244	6.778	0.534
15	Train	7.284	7.273	0.011
16	Train	6.602	6.426	0.176
17	Train	7.222	7.239	0.017
18	Train	5.866	6.041	0.175
19	Train	6.921	6.719	0.202
20	Train	6.081	6.313	0.232
21	Train	6.244	6.219	0.025
22	Train	6.42	6.445	0.025
23	Train	7.244	6.859	0.385
24	Train	6.959	6.863	0.096
25	Train	6.745	6.917	0.172
26	Train	6.921	6.9	0.021
27	Train	7.319	7.329	0.01
28	Train	7.252	6.887	0.365
29	Train	7	7.076	0.076
30	Train	6.854	6.829	0.025
31	Train	6.745	7.232	0.487
32	Test	6.284	6.51	0.226
33	Test	6.62	6.652	0.032
34	Test	6.201	6.419	0.218
35	Test	5.215	5.2	0.015
36	Test	6.569	6.356	0.213
37	Test	6.538	6.418	0.12
38	Test	6.959	6.335	0.624
39	Test	7.187	7.9	0.713
40	Test	7.137	6.908	0.229
41	Test	7.319	6.797	0.522

## Sheet: model 4
Thiazolidine, inhibitors of PIM1 kinase
Sn		ex	pre	AE
1	Train	6.495	6.809	0.314
2	Train	6.205	6.64	0.435
3	Train	7.208	6.907	0.301
4	Train	7.26	7.133	0.127
5	Train	7.168	7.028	0.14
6	Train	6.807	7.166	0.359
7	Train	6.735	6.784	0.049
8	Train	7.26	7.101	0.159
9	Train	6.575	6.642	0.067
10	Train	6.111	6.112	0.001
11	Train	7.444	6.948	0.496
12	Train	8.174	7.836	0.338
13	Train	7.071	6.963	0.108
14	Train	8.854	8.802	0.052
15	Train	7.31	7.91	0.6
16	Train	7.796	8.159	0.363
17	Train	7.959	7.84	0.119
18	Train	7.959	7.9	0.059
19	Train	8.097	8.13	0.033
20	Train	8.444	8.133	0.311
21	Train	7.444	7.748	0.304
22	Train	7.602	7.989	0.387
23	Train	8.155	8.351	0.196
24	Train	8.658	8.272	0.386
25	Train	8.538	8.195	0.343
26	Train	8.168	8.173	0.005
27	Test	6.339	6.642	0.303
28	Test	6.011	6.672	0.661
29	Test	6.947	6.948	0.001
30	Test	7.174	6.873	0.301
31	Test	6.9	7.09	0.19
32	Test	7.602	7.392	0.21
33	Test	8.174	7.169	1.005
34	Test	8.036	7.952	0.084
35	Test	7.678	7.918	0.24
36	Test	8.301	8.08	0.221
37	Test	8.62	7.938	0.682

## Sheet: model 5 and 6
Spiro-derivatives, acetyl-CoA carboxylase inhibitors
Sn		ex	pre 1	pre 2	AE1	AE2
1	Train	6.143	6.047	5.942	0.096	0.201
2	Train	5.444	5.65	5.716	0.206	0.272
3	Train	5.959	5.977	6.106	0.018	0.147
4	Train	6.481	6.2	6.218	0.281	0.263
5	Train	5	5.074	5.21	0.074	0.21
6	Train	5.367	5.321	5.196	0.046	0.171
7	Train	5	5.105	5.019	0.105	0.019
8	Train	5.699	6.093	5.703	0.394	0.004
9	Train	7.022	6.853	7.245	0.169	0.223
10	Train	7.201	7.307	7.074	0.106	0.127
11	Train	6.658	6.624	6.67	0.034	0.012
12	Train	5	5.112	4.985	0.112	0.015
13	Train	7.495	7.479	7.374	0.016	0.121
14	Train	6.638	6.486	6.717	0.152	0.079
15	Train	6.538	6.306	6.568	0.232	0.03
16	Train	6.721	6.676	6.611	0.045	0.11
17	Train	6.553	6.612	6.541	0.059	0.012
18	Train	6.444	6.57	6.458	0.126	0.014
19	Train	6.523	6.617	6.393	0.094	0.13
20	Train	6.387	6.26	6.689	0.127	0.302
21	Train	7.097	7.007	6.857	0.09	0.24
22	Train	6.187	6.199	6.197	0.012	0.01
23	Train	6.292	6.17	6.478	0.122	0.186
24	Train	6.456	6.302	6.553	0.154	0.097
25	Train	6.959	6.909	7.045	0.05	0.086
26	Train	7.108	7.289	7.275	0.181	0.167
27	Train	6.824	6.714	6.727	0.11	0.097
28	Train	6.824	6.887	6.705	0.063	0.119
29	Train	7.319	7.435	7.448	0.116	0.129
30	Train	7.032	6.921	6.841	0.111	0.191
31	Train	6.796	7.174	6.9	0.378	0.104
32	Train	6.921	6.916	6.76	0.005	0.161
33	Train	7.387	7.438	7.334	0.051	0.053
34	Train	6.77	6.845	6.756	0.075	0.014
35	Train	6.886	7.03	7.168	0.144	0.282
36	Train	7.319	7.396	7.528	0.077	0.209
37	Train	7.367	7.28	7.342	0.087	0.025
38	Train	7.658	7.363	7.613	0.295	0.045
39	Train	7.602	7.671	7.539	0.069	0.063
40	Train	7.678	7.533	7.549	0.145	0.129
41	Test	6.26	6.147	6.231	0.113	0.029
42	Test	5.721	5.689	5.716	0.032	0.005
43	Test	7.076	7.262	7.053	0.186	0.023
44	Test	5	5.204	5.106	0.204	0.106
45	Test	6.456	6.102	6.677	0.354	0.221
46	Test	6.921	6.778	6.636	0.143	0.285
47	Test	6.796	6.554	7.169	0.242	0.373
48	Test	7.119	7.413	6.827	0.294	0.292
49	Test	6.699	6.986	7.093	0.287	0.394
50	Test	7.658	7.453	7.439	0.205	0.219

## Sheet: model 7 and 8
Compounds from NCI database as against leukemia P388ADR cell line
Sn		ex	pre	ex	pre	ae	ae2
1	Train	6.4	6.017	3	3.122	0.383	0.122
2	Train	5	5.228	3	3.246	0.228	0.246
3	Train	7	6.325	2.8	2.962	0.675	0.162
4	Train	6.5	5.812	3.5	8.975	0.688	5.475
5	Train	5.9	6.653	2.7	2.969	0.753	0.269
6	Train	6.5	6.823	2.8	2.92	0.323	0.12
7	Train	4.1	6.147	3	2.966	2.047	0.034
8	Train	7.3	7.411	2.3	2.278	0.111	0.022
9	Train	8	7.602	4	4.339	0.398	0.339
10	Train	5.9	5.679	4	4.016	0.221	0.016
11	Train	8	7.77	4	3.867	0.23	0.133
12	Train	6.7	5.841	3.9	4.158	0.859	0.258
13	Train	7.3	6.608	4	3.871	0.692	0.129
14	Train	5.6	4.377	3.9	3.756	1.223	0.144
15	Train	5.6	5.924	3	3.035	0.324	0.035
16	Train	5.1	4.818	2.9	2.725	0.282	0.175
17	Train	6.6	6.225	3.6	3.904	0.375	0.304
18	Train	4.1	5.612	3.3	3.237	1.512	0.063
19	Train	4	4.105	3.6	3.501	0.105	0.099
20	Train	7.4	7.499	4.5	3.992	0.099	0.508
21	Train	7.5	7.508	3.8	3.806	0.008	0.006
22	Train	5.3	5.723	3.7	3.431	0.423	0.269
23	Train	5.2	5.396	3.3	3.545	0.196	0.245
24	Train	4.1	4.861	2.3	2.52	0.761	0.22
25	Train	4.6	4.845	3.2	3.557	0.245	0.357
26	Train	5.9	5.71	4.6	4.032	0.19	0.568
27	Train	6.9	6.649	2.7	2.553	0.251	0.147
28	Train	5.1	5.175	3.8	3.795	0.075	0.005
29	Train	5.9	6.556	3.8	3.797	0.656	0.003
30	Train	4.6	5.204	3.7	3.754	0.604	0.054
31	Train	3	3.224	2.6	2.345	0.224	0.255
32	Train	4.1	3.962	3	2.593	0.138	0.407
33	Train	5.2	5.99	2	1.793	0.79	0.207
34	Train	4.2	4.411	4.1	4.019	0.211	0.081
35	Train	5.1	5.059	2.7	2.826	0.041	0.126
36	Train	6.6	6.268	3.3	3.268	0.332	0.032
37	Train	8	7.321	4.1	4.138	0.679	0.038
38	Train	5.2	5.636	4.6	4.535	0.436	0.065
39	Train	5.9	6.745	3.7	3.621	0.845	0.079
40	Train	5.8	5.748	4.3	3.884	0.052	0.416
41	Train	5.9	5.445	3.6	3.458	0.455	0.142
42	Train	7.7	6.715	4.6	3.559	0.985	1.041
43	Train	4.9	5.273	4.6	4.055	0.373	0.545
44	Train	4.1	3.986	2.9	3.08	0.114	0.18
45	Train	5.8	6.78	4.3	3.855	0.98	0.445
46	Train	7.2	6.971	4.1	3.476	0.229	0.624
47	Train	5.9	5.93	2.9	3.38	0.03	0.48
48	Train	4.6	5.214	3	3.372	0.614	0.372
49	Train	4.8	4.493	3	3.135	0.307	0.135
50	Train	5.1	5.254	3.4	3.363	0.154	0.037
51	Train	6.3	6.013	3	3.299	0.287	0.299
52	Train	6.7	5.772	2.3	2.905	0.928	0.605
53	Train	3.5	3.786	4.6	4.167	0.286	0.433
54	Train	8	7.654	2	2.64	0.346	0.64
55	Train	5.3	6.821	4.7	4.825	1.521	0.125
56	Train	4.5	5.463	3.9	3.646	0.963	0.254
57	Train	6.2	5.974	4	5.186	0.226	1.186
58	Train	6	5.405	2.6	2.477	0.595	0.123
59	Train	5.1	4.882	3.8	3.69	0.218	0.11
60	Train	6.3	5.981	1.1	1.329	0.319	0.229
61	Train	7.6	7.571	3.6	3.928	0.029	0.328
62	Train	5.3	4.751	3.9	4.015	0.549	0.115
63	Train	5.8	5.53	3.5	3.461	0.27	0.039
64	Train	7	7.386	5.7	5.554	0.386	0.146
65	Train	6.8	6.593	3.3	3.81	0.207	0.51
66	Train	6.2	4.681	4.6	4.047	1.519	0.553
67	Train	4.2	5.275	3.1	3.577	1.075	0.477
68	Train	3.4	4.978	2	2.134	1.578	0.134
69	Test	6.6	4.8	4	3.937	1.8	0.063
70	Test	7.7	9.171	4	2.982	1.471	1.018
71	Test	5.8	7.769	4.1	3.824	1.969	0.276
72	Test	6.7	7.403	3.5	3.006	0.703	0.494
73	Test	7.6	7.603	4.2	3.81	0.003	0.39
74	Test	8.6	5.437	2.9	3.213	3.163	0.313
75	Test	6.4	5.659	3	3.278	0.741	0.278
76	Test	5.8	6.496	4	3.762	0.696	0.238
77	Test	5.8	7.239	2.6	3.425	1.439	0.825
78	Test	3.5	4.617	2.6	3.808	1.117	1.208
79	Test	4.2	5.417	4.1	3.908	1.217	0.192
80	Test	7.6	8.522	4.7	4.366	0.922	0.334
81	Test	8.6	7.223	2	2.09	1.377	0.09
82	Test	4.6	5.154	3.6	4.128	0.554	0.528
83	Test	6.6	6.145	3.6	3.388	0.455	0.212
84	Test	5.7	4.698	3.1	2.871	1.002	0.229
85	Test	6.7	5.517	3.1	2.401	1.183	0.699

## Sheet: model 9
The mutagenic activity in dental monomers of heterogeneous set of compounds
Sn		ex	pre	AE
1	Train	0.86	0.14	0.72
2	Train	-0.362	-0.372	0.01
3	Train	-0.93	0.668	1.598
4	Train	-1.08	-0.097	0.983
5	Train	0.62	-0.02	0.64
6	Train	-0.514	0.711	1.225
7	Train	-0.536	-0.523	0.013
8	Train	-0.896	0.072	0.968
9	Train	-0.111	-0.566	0.455
10	Train	0.172	0.183	0.011
11	Train	2.23	0.602	1.628
12	Train	2.1	0.602	1.498
13	Train	-2.16	-1.834	0.326
14	Train	-3.32	-2.348	0.972
15	Train	-3.15	-1.35	1.8
16	Train	-0.53	-0.304	0.226
17	Train	-2.35	-1.956	0.394
18	Train	-3.19	-4.698	1.508
19	Train	-3.95	-5.669	1.719
20	Train	-0.45	-0.304	0.146
21	Train	-4.83	-6.336	1.506
22	Train	-2.55	-1.956	0.594
23	Train	-4.02	-2.515	1.505
24	Train	-3.47	-3.33	0.14
25	Train	-1.92	-1.793	0.127
26	Train	-4.51	-3.794	0.716
27	Train	-0.75	-1.588	0.838
28	Train	8.65	8.07	0.58
29	Train	8.61	8.07	0.54
30	Train	7.97	8.132	0.162
31	Train	6.36	3.754	2.606
32	Train	5.2	6.494	1.294
33	Train	4.09	1.938	2.152
34	Train	1.59	1.964	0.374
35	Train	1.37	1.787	0.417
36	Train	0.99	1.349	0.359
37	Train	0.74	-0.158	0.898
38	Train	0.41	-0.158	0.568
39	Train	0.41	-0.034	0.444
40	Train	-0.22	-0.096	0.124
41	Train	-1.6	0.4	2
42	Train	-3.51	-1.676	1.834
43	Test	0.115	0.778	0.663
44	Test	-0.576	-0.536	0.04
45	Test	-1.06	0.555	1.615
46	Test	-1.04	-0.817	0.223
47	Test	-3.96	-0.205	3.755
48	Test	-4.37	-8.013	3.643
49	Test	-3.06	-4.331	1.271
50	Test	8.75	10.542	1.792
51	Test	6.04	5.387	0.653
52	Test	1.37	3.768	2.398
53	Test	0.11	1.983	1.873

## Sheet: model 10 and 11
[1,2,4]triazolo[4,3-b][1,2,4,5]tetrazine, antitumor
Sn		ex	pre 1	pre 2	AE1	AE2
1	Train	4.441	4.432	4.515	0.009	0.074
2	Train	4.777	4.796	4.781	0.019	0.004
3	Train	4.711	4.871	4.773	0.16	0.062
4	Train	4.865	4.836	4.788	0.029	0.077
5	Train	5.164	5.062	5.178	0.102	0.014
6	Train	4.749	4.607	4.595	0.142	0.154
7	Train	4.443	4.54	4.539	0.097	0.096
8	Train	4.473	4.522	4.526	0.049	0.053
9	Train	4.754	4.676	4.687	0.078	0.067
10	Train	4.658	4.643	4.645	0.015	0.013
11	Train	4.261	4.218	4.279	0.043	0.018
12	Train	4.383	4.406	4.378	0.023	0.005
13	Train	4.483	4.518	4.479	0.035	0.004
14	Train	4.529	4.554	4.585	0.025	0.056
15	Train	4.714	4.712	4.652	0.002	0.062
16	Train	4.348	4.361	4.397	0.013	0.049
17	Train	4.41	4.461	4.471	0.051	0.061
18	Train	4.328	4.375	4.297	0.047	0.031
19	Train	4.33	4.266	4.227	0.064	0.103
20	Train	4.26	4.339	4.369	0.079	0.109
21	Train	4.424	4.351	4.37	0.073	0.054
22	Train	4.368	4.394	4.343	0.026	0.025
23	Train	4.333	4.323	4.325	0.01	0.008
24	Train	4.864	4.827	4.779	0.037	0.085
25	Train	4.936	4.887	5.012	0.049	0.076
26	Train	4.055	4.034	4.065	0.021	0.01
27	Train	5.454	5.442	5.418	0.012	0.036
28	Train	4.566	4.567	4.559	0.001	0.007
29	Train	5.905	5.942	5.928	0.037	0.023
30	Train	4.666	4.681	4.653	0.015	0.013
31	Train	4.564	4.612	4.593	0.048	0.029
32	Train	4.858	4.812	4.819	0.046	0.039
33	Train	4.829	4.837	4.973	0.008	0.144
34	Train	5.16	5.18	5.218	0.02	0.058
35	Train	5.56	5.583	5.424	0.023	0.136
36	Train	5.259	5.236	5.323	0.023	0.064
37	Train	5.269	5.268	5.233	0.001	0.036
38	Train	5.511	5.474	5.509	0.037	0.002
39	Train	5.898	5.91	5.914	0.012	0.016
40	Train	5.077	5.043	4.928	0.034	0.149
41	Train	4.891	4.882	4.896	0.009	0.005
42	Train	4.799	4.846	4.883	0.047	0.084
43	Test	5.254	5.041	5.025	0.213	0.229
44	Test	4.892	5.054	4.949	0.162	0.057
45	Test	5.052	5.061	4.78	0.009	0.272
46	Test	4.882	5.07	4.8	0.188	0.082
47	Test	4.826	4.984	4.699	0.158	0.127
48	Test	4.708	5.045	4.781	0.337	0.073
49	Test	4.703	4.719	4.768	0.016	0.065
50	Test	5.279	5.639	5.165	0.36	0.114
51	Test	5.344	5.425	5.164	0.081	0.18

## Sheet: model 12
Quinoline, VEGFR-2 tyrosine kinase inhibitors
Sn		ex	pre	AE
1	Train	0.699	0.728	0.029
2	Train	0.699	0.781	0.082
3	Train	0.362	0.501	0.139
4	Train	0.699	0.652	0.047
5	Train	0.049	0.701	0.652
6	Train	0.301	0.442	0.141
7	Train	0.079	0.091	0.012
8	Train	0.204	0.287	0.083
9	Train	0.699	0.582	0.117
10	Train	0.155	0.178	0.023
11	Train	0.398	0.321	0.077
12	Train	0.255	0.291	0.036
13	Train	0.041	0.048	0.007
14	Train	0.748	0.789	0.041
15	Train	0.778	0.781	0.003
16	Train	0.568	0.584	0.016
17	Train	0.414	0.439	0.025
18	Train	0.045	0.055	0.01
19	Train	0.398	0.371	0.027
20	Train	0.949	0.881	0.068
21	Test	0.041	0.592	0.551
22	Test	0.301	0.285	0.016
23	Test	0.748	0.85	0.102
24	Test	0.398	0.401	0.003
25	Test	0.155	0.189	0.034
26	Test	0.255	0.271	0.016

## Sheet: model 13 and 14
Compounds with anticancer toxicity against human acute lymphoblastic leukemia (MOLT-4) and multidrug-resistant P388 leukemia cell line
Sn		ex1	pre 1	AE1		Sn		ex2	pre 2	AE2
1	Train	4	4.259	0.259		1	Train	2.8	3.124	0.324
2	Train	4	4.013	0.013		2	Train	3	2.932	0.068
3	Train	4	4.216	0.216		3	Train	2.6	3.039	0.439
4	Train	2.6	1.932	0.668		4	Train	3.5	2.931	0.569
5	Train	3	8.281	5.281		5	Train	3.1	3.077	0.023
6	Train	2.6	2.93	0.33		6	Train	2.8	2.868	0.068
7	Train	3.2	2.857	0.343		7	Train	3	2.943	0.057
8	Train	2.8	2.844	0.044		8	Train	2.3	2.961	0.661
9	Train	4	4.228	0.228		9	Train	4	4.618	0.618
10	Train	1.3	2.805	1.505		10	Train	5.5	5.101	0.399
11	Train	2.3	2.662	0.362		11	Train	4	3.991	0.009
12	Train	4	3.756	0.244		12	Train	3.8	3.915	0.115
13	Train	4	4.018	0.018		13	Train	4	4.285	0.285
14	Train	3.7	3.893	0.193		14	Train	4	3.561	0.439
15	Train	4	3.724	0.276		15	Train	3	3.263	0.263
16	Train	4	3.944	0.056		16	Train	2.9	2.879	0.021
17	Train	4	3.982	0.018		17	Train	5.2	5.141	0.059
18	Train	3.3	2.758	0.542		18	Train	3.3	3.544	0.244
19	Train	3.8	3.796	0.004		19	Train	3.6	2.536	1.064
20	Train	3	3.375	0.375		20	Train	4.4	4.292	0.108
21	Train	3.3	2.438	0.862		21	Train	4.3	4.378	0.078
22	Train	2.9	2.844	0.056		22	Train	3.7	3.446	0.254
23	Train	3.6	3.639	0.039		23	Train	3.2	3.309	0.109
24	Train	4.2	4.138	0.062		24	Train	2.3	2.312	0.012
25	Train	4	4.175	0.175		25	Train	3.3	3.679	0.379
26	Train	4	3.801	0.199		26	Train	4.6	3.577	1.023
27	Train	4	4.089	0.089		27	Train	2.6	2.532	0.068
28	Train	4.8	4.229	0.571		28	Train	3.8	3.829	0.029
29	Train	4	4.165	0.165		29	Train	3.8	3.175	0.625
30	Train	4	4.3	0.3		30	Train	3.6	3.376	0.224
31	Train	4.1	4.169	0.069		31	Train	3	3.157	0.157
32	Train	3.6	3.824	0.224		32	Train	2	2.272	0.272
33	Train	5	4.428	0.572		33	Train	3.6	3.184	0.416
34	Train	3.5	3.401	0.099		34	Train	2.7	2.813	0.113
35	Train	3.1	3.461	0.361		35	Train	2.6	3.402	0.802
36	Train	2.9	3.454	0.554		36	Train	3.3	3.127	0.173
37	Train	3.2	3.792	0.592		37	Train	4.6	4.579	0.021
38	Train	4.6	4.554	0.046		38	Train	4.1	4.599	0.499
39	Train	2.9	3.253	0.353		39	Train	3.7	3.528	0.172
40	Train	3.9	4.237	0.337		40	Train	1.1	2.007	0.907
41	Train	3.9	4.23	0.33		41	Train	3.6	3.655	0.055
42	Train	3.8	3.071	0.729		42	Train	4.7	3.257	1.443
43	Train	3.6	3.56	0.04		43	Train	5.6	5.78	0.18
44	Train	8	8	0		44	Train	2.9	2.985	0.085
45	Train	4.7	4.238	0.462		45	Train	4.3	4.137	0.163
46	Train	3	3.008	0.008		46	Train	4.2	3.189	1.011
47	Train	4	4.22	0.22		47	Train	2.9	3.057	0.157
48	Train	2.6	3.104	0.504		48	Train	3	3.107	0.107
49	Train	4.2	4.097	0.103		49	Train	3.1	3.36	0.26
50	Train	2.6	2.481	0.119		50	Train	3.3	2.897	0.403
51	Train	2.6	3.481	0.881		51	Train	3	3.302	0.302
52	Train	3.9	4.125	0.225		52	Train	2.3	3.26	0.96
53	Train	4	3.983	0.017		53	Train	4.3	4.361	0.061
54	Train	3.6	3.143	0.457		54	Train	2	2.553	0.553
55	Train	4.2	4.45	0.25		55	Train	4.3	4.583	0.283
56	Train	3.6	3.192	0.408		56	Train	4.2	3.937	0.263
57	Train	7	4.421	2.579		57	Train	4.6	3.909	0.691
58	Train	3.7	3.37	0.33		58	Train	2.7	3.453	0.753
59	Train	4	2.921	1.079		59	Train	3.9	3.357	0.543
60	Train	4.7	4.048	0.652		60	Train	4.1	3.303	0.797
61	Train	2.9	2.841	0.059		61	Train	3.6	3.574	0.026
62	Train	4.9	4.616	0.284		62	Train	3.9	3.859	0.041
63	Train	2	1.625	0.375		63	Train	3.4	3.106	0.294
64	Train	4.3	4.597	0.297		64	Train	6	5.678	0.322
65	Train	3.5	3.2	0.3		65	Train	3.6	4.395	0.795
66	Train	3.6	3.868	0.268		66	Train	4.7	4.112	0.588
67	Train	2.9	3.322	0.422		67	Train	3.4	4.155	0.755
68	Train	3	3.056	0.056		68	Train	2	2.694	0.694
69	Train	3	3.601	0.601		69	Test	4	3.509	0.491
70	Train	3.3	2.935	0.365		70	Test	4.1	3.821	0.279
71	Train	3	3.05	0.05		71	Test	4	3.105	0.895
72	Train	2.3	2.795	0.495		72	Test	3.5	3.076	0.424
73	Train	4.7	3.893	0.807		73	Test	4.1	4.119	0.019
74	Train	2	2.478	0.478		74	Test	2.9	3.29	0.39
75	Train	4	3.847	0.153		75	Test	3	2.953	0.047
76	Train	4.3	4.491	0.191		76	Test	4.1	3.76	0.34
77	Train	3.6	3.721	0.121		77	Test	2.6	3.082	0.482
78	Train	4	4.523	0.523		78	Test	2.6	3.161	0.561
79	Train	4	3.779	0.221		79	Test	3.6	5.014	1.414
80	Train	3.6	3.416	0.184		80	Test	4.7	4.29	0.41
81	Train	3	3.355	0.355		81	Test	2	2.615	0.615
82	Train	1	1.331	0.331		82	Test	3.6	4.511	0.911
83	Train	3.7	3.605	0.095		83	Test	3.6	3.427	0.173
84	Train	3.9	3.554	0.346		84	Test	3.2	3.082	0.118
85	Train	3.4	3.167	0.233		85	Test	3.1	3.301	0.201
86	Train	5.6	4.351	1.249
87	Train	3.1	4.357	1.257
88	Train	4.6	4.167	0.433
89	Train	3.1	3.989	0.889
90	Train	2	3.304	1.304
91	Test	3.4	2.707	0.693
92	Test	3	0.025	2.975
93	Test	4	3.793	0.207
94	Test	4	3.968	0.032
95	Test	4.1	5.741	1.641
96	Test	3.9	4.213	0.313
97	Test	3.3	3.975	0.675
98	Test	4	4.154	0.154
99	Test	4	4.197	0.197
100	Test	5	4.193	0.807
101	Test	4	4.29	0.29
102	Test	4	3.769	0.231
103	Test	4	4.326	0.326
104	Test	2.3	2.998	0.698
105	Test	4	3.899	0.101
106	Test	3	3.134	0.134
107	Test	2.6	3.207	0.607
108	Test	2	2.225	0.225
109	Test	3.3	3.096	0.204
110	Test	4	3.606	0.394
111	Test	2.6	3.078	0.478
112	Test	3.1	3.55	0.45

## Sheet: Sheet10
	pim1 kinase		1	6.495	6.809			0.314					average ae trea		0.234077
			2	6.205	6.64			0.435					test		0.354364
			3	7.208	6.907			0.301					stded		0.16393
			4	7.168	7.028			0.14					stdev test		0.301143
			5	6.807	7.166			0.359					rsq		0.725449
			6	7.168	7.028			0.14
			7	6.807	7.166			0.359
			8	6.735	6.784			0.049
			9	7.26	7.101			0.159
			10	6.757	6.642			0.115
			11	6.111	6.112			0.001
			12	7.444	6.948			0.496
			13	8.174	7.836			0.338
			14	7.071	6.963			0.108
			15	8.854	8.802			0.052
			16	7.31	7.91			0.6
			17	7.796	8.159			0.363
			18	7.959	7.84			0.119
			19	7.959	7.9			0.059
			20	8.097	8.13			0.033
			21	8.444	8.133			0.311
			22	7.444	7.748			0.304
			23	7.602	7.989			0.387
			24	8.155	8.351			0.196
			25	8.538	8.195			0.343
			26	8.168	8.173			0.005
		test	27	6.339	6.642			0.303	-1.09573	-0.692	0.758243	1.20062	0.478864
			28	6.011	6.672			0.661	-1.42373	-0.662	0.942507	2.027	0.438244
			29	6.947	6.948			0.001	-0.487727	-0.386	0.188263	0.237878	0.148996
			30	7.174	6.873			0.301	-0.260727	-0.461	0.120195	0.0679787	0.212521
			31	6.9	7.09			0.19	-0.534727	-0.244	0.130473	0.285933	0.059536
R12	0.7254		32	7.602	7.392			0.21	0.167273	0.058	0.00970182	0.0279802	0.003364		0.111606
R012	0.3095		33	8.174	7.169			1.005	0.739273	-0.165	-0.12198	0.546524	0.027225		4.24468
R012'	0.6913		34	8.036	7.952			0.084	0.601273	0.618	0.371587	0.361529	0.381924
			35	7.678	7.918			0.24	0.243273	0.584	0.142071	0.0591816	0.341056
			36	8.301	8.08			0.221	0.866273	0.746	0.646239	0.750428	0.556516
			37	8.62	7.938			0.682	1.18527	0.604	0.715905	1.40487	0.364816
				7.43473	7.334					sum	3.90321	6.96992	3.01306
				6.642	6.339
				6.672	6.011
				6.948	6.947
				6.873	7.174
				7.09	6.9
				7.392	7.602
				7.169	8.174
				7.952	8.036
				7.918	7.678
				8.08	8.301
				7.938	8.62

[truncated: 18 more sheets: model 15, model 16 and 17, model 18 and 19, model 20, 21 and 22, model 23, model 24 and 25, model 26, Sheet22, model 27, model 28 and 29, model 30 and 31, model 32, model 33 and 34, model 35, model 36, 37, 38 and 39, model 40, model 41 and 42, model 43 and 44]
